# Supplementary material for: Serum Amyloid A1/Toll-Like Receptor-4 Axis, an Important Link between Inflammation and Outcome of TBI Patients
Source: Biomedicines. 2021 May 25;9(6):599. doi: 10.3390/biomedicines9060599 (PMC8227125; doi:10.3390/biomedicines9060599)
Supplement: Supplementary file 1 [file biomedicines-09-00599-s001.zip]

Archive with 1 entries (1 files):
- biomedicines-1211582-supplementary.pdf
